# Supplementary material for: Piper nigrum Extract as an Adjuvant in a Collagen System for Infected Wound Healing: Therapeutic Synergy and Biocompatibility
Source: Antibiotics (Basel). 2025 Nov 17;14(11):1166. doi: 10.3390/antibiotics14111166 (PMC12649488; doi:10.3390/antibiotics14111166)
Supplement: Supplementary file 1 [file antibiotics-14-01166-s001.zip]

Archive with 1 entries (1 files):
- antibiotics-3966506-supplementary.pdf
